# Supplementary material for: Short-Term Adverse Effects Immediately after the Start of COVID-19 Booster Vaccination in Vietnam
Source: Vaccines (Basel). 2022 Aug 16;10(8):1325. doi: 10.3390/vaccines10081325 (PMC9414515; doi:10.3390/vaccines10081325)
Supplement: Supplementary file 1 [file vaccines-10-01325-s001.zip]

Archive with 1 entries (1 files):
- vaccines-1831417-supplementary.pdf
